# Supplementary material for: Molecular Characteristics of the Fatty-Acid-Binding Protein (FABP) Family in Spirometra mansoni―A Neglected Medical Tapeworm
Source: Animals (Basel). 2023 Sep 8;13(18):2855. doi: 10.3390/ani13182855 (PMC10525997; doi:10.3390/ani13182855)
Supplement: Supplementary file 1 [file animals-13-02855-s001.zip]

Archive with 1 entries (1 files):
- animals-2578034-supplementary.pdf
